# Supplementary material for: Clinically relevant mutations in the PhoR sensor kinase of host-adapted Mycobacterium abscessus isolates impact response to acidic pH and virulence
Source: Microbiol Spectr. 2023 Oct 24;11(6):e01588-23. doi: 10.1128/spectrum.01588-23 (PMC10715180; doi:10.1128/spectrum.01588-23)
Supplement: Supplemental file 1 — Table S1. [file spectrum.01588-23-s0001.xlsx]

## Sheet: pH 5.7
Table S1: Differentially expressed genes in MmasDphoPR compared to Mmas WT at pH 5.7 (LFC≥│1│, padj<0.05)
Genes that were also differentially expressed at pH=7.0 are highlighted in yellow. Asterisks denote genes whose promoters harbor a putative PhoP binding site (DR1+DR2) (see Fig. S4B).
Upregulated
Gene number	Description	Log2 FC	Base mean	padj
MAB_0049	EsxH	1.10739	49.4695	0.00011761
MAB_0354c	Oxidoreductase, 2-nitropropane dioxygenase family	1.50053	25.5699	0.000619156
MAB_0650	60 kDa chaperonin 2 (Protein Cpn60 2) (GroEL)	1.20304	5548.8	1.76821e-34
MAB_0665	EsxG	1.38872	50.6736	1.18653e-06
MAB_0885c	Hypothetical lipoprotein lpqH precursor	1.0082	1477.39	0.00105088
MAB_1013*	Hypothetical protein	1.18697	1300.08	5.81449e-36
MAB_1190*	Hypothetical protein	1.2159	1468.14	9.35791e-16
MAB_1196	Proline-rich antigen (36 kDa antigen)	1.11336	2502.82	2.69424e-18
MAB_1241c	Hypothetical protein	1.25102	103.104	4.80136e-07
MAB_1287	Probable conserved membrane protein, MmpL family	1.16859	79.5052	3.73968e-05
MAB_2629	Hypothetical protein	1.1278	119.954	0.00113466
MAB_3219	Hypothetical protein	1.13469	21.5599	0.0108666
MAB_3467c*	18 kDa antigen (HSP 16.7)	1.6728	164.212	3.64925e-21
MAB_3732c	10 kDa chaperonin (GroES)	1.55263	4014.73	8.53485e-38
MAB_3946c	Putative short chain dehydrogenase/reductase	1.16437	119.442	9.36e-05
MAB_4284c	Hypothetical protein	1.24979	4525.93	7.57121e-32
MAB_4429	Hypothetical protein	1.68122	10.8125	0.00483533
MAB_4446	Hypothetical protein	1.13267	23.0087	0.00463457
MAB_4555c	Possible glyoxalase/bleomycin resistance protein/ dioxygenase	1.13521	22.3317	0.00734778
MAB_4770c	Hypothetical protein	1.04519	39.05	0.000327439
Downregulated
Gene number	Description	Log2 FC	Base mean	padj
MAB_0018c	Putative methyltransferase	-2.52168	21.0967	8.27773e-09
MAB_0513	Putative monooxygenase	-2.78662	35.1681	7.0718e-13
MAB_0514	Probable oxidoreductase EphD	-2.4363	41.1917	2.59193e-14
MAB_0673*	DNA-binding response regulator PhoP	-13.9671	2425.13	1.77357e-23
MAB_0674	Sensor histidine kinase PhoR	-5.53036	983.336	2.05543e-97
MAB_0694	Hypothetical protein	-1.27416	278.581	8.81918e-15
MAB_1587c	Probable fatty acid desaturase	-2.39331	388.454	4.16083e-20
MAB_1588c	Putative oxidoreductase	-1.64388	502.359	1.40732e-35
MAB_1589	Putative transcriptional regulator, TetR family	-1.85558	2547.16	1.71793e-31
MAB_1591	Hypothetical protein	-1.02922	320.12	3.49227e-08
MAB_1789	Bacteriophage protein	-1.55301	6.66053	0.0215682
MAB_1793	Phage associated (putative structural protein)	-1.9902	6.41247	0.0131232
MAB_2277	Probable aldehyde dehydrogenase	-1.30946	50.4244	1.64838e-05
MAB_2509c	Hypothetical protein	-1.46509	255.227	1.40254e-08
MAB_2551	Hypothetical protein	-1.12268	560.243	8.50343e-11
MAB_2590*	Putative polysaccharide deacetylase	-1.0334	666.244	0.000104069
MAB_3358c	Putative acyltransferase	-1.6426	96.1741	1.00305e-05
MAB_3726*	Putative transcriptional regulator, WhiB3	-3.05768	113.257	2.30196e-31
MAB_3918c	Ferredoxin--NADP reductase	-1.88199	45.5796	5.01902e-08
MAB_3919c	SDR family NAD(P)-dependent oxidoreductase	-2.00152	40.4349	5.86903e-12
MAB_3920c	NAD(P)/FAD-dependent oxidoreductase	-2.35386	30.8711	2.24116e-11
MAB_3921c	Diiron oxygenase	-1.93701	39.2924	2.23738e-05
MAB_3922c	Diiron oxygenase	-2.62931	29.6265	1.57748e-11
MAB_3923	DUF4873 domain-containing protein	-2.14709	5.93658	0.00463457
MAB_4071	Hypothetical protein	-1.01461	27.899	0.023209
MAB_4303	Glycosyl hydrolase	-1.03042	234.922	2.44267e-08
MAB_4399c*	Hypothetical protein	-1.65436	101.082	3.21593e-10
MAB_r5053	5S ribosomal RNA	-1.02304	177294	0.0280115
MAB_t5003	tRNA-Leu(CAG)	-1.26082	79.1685	0.0021838
MAB_t5004	tRNA-Ser(TGA)	-1.63237	16.6434	0.00200544
MAB_t5007	tRNA-Ser(CGA)	-1.51414	93.1471	0.00102524
MAB_t5013	tRNA-Glu(TTC)	-1.23795	1042.07	0.00152491
MAB_t5014	tRNA-Asp(GTC)	-1.14991	1016.44	0.000346994
MAB_t5020c	tRNA-Arg(CCG)	-1.68883	14.8379	0.00535712
MAB_t5021	tRNA-Leu(TAG)	-1.24104	53.553	0.0057228
MAB_t5031c	tRNA-Leu(GAG)	-1.37454	477.265	0.00147239
MAB_t5035c	tRNA-Val(CAC)	-1.20472	19.8507	0.00865931
MAB_t5037	tRNA-Cys(GCA)	-1.18389	133.317	6.19947e-06
MAB_t5038	tRNA-Val(GAC)	-1.29856	101.975	7.63681e-06
MAB_t5039c	tRNA-Glu(CTC)	-1.13137	372.432	0.00114345

## Sheet: pH 7.0
Table S1 (continued): Differentially expressed genes in MmasDphoPR compared to Mmas WT at pH 7.0 (LFC≥│1│, padj<0.05)
Genes that were also differentially expressed at pH=5.7 are highlighted in yellow. Asterisks denote genes whose promoters harbor a putative PhoP binding site (DR1+DR2) (see Fig. S4B).
Upregulated
Gene	Description	Log2 FC	Base mean	padj
MAB_0048	EsxG	1.16312	96.4624	0.00167469
MAB_0049	EsxH	1.34708	171.761	0.000187296
MAB_0498c	Hypothetical protein	1.42141	24.5562	0.02788
MAB_0650	60 kDa chaperonin 2 (Protein Cpn60 2) (GroEL)	1.22444	3395.73	1.0387e-11
MAB_0665	EsxG	1.02709	159.766	0.00248969
MAB_0666	EsxH	1.23776	244.751	5.7406e-05
MAB_1013*	Hypothetical protein	1.07213	917.753	1.35373e-08
MAB_1243c	Hypothetical protein	1.58991	30.5446	0.00156825
MAB_1279	Probable 3-demethylubiquinone-9 3-methyltransferase	1.07753	56.2349	0.0190163
MAB_1389c	Probable short-chain dehydrogenase/reductase	1.05753	121.665	0.00351421
MAB_1863	Probable acyl-CoA dehydrogenase FadE	1.07987	57.5702	0.00567195
MAB_2228c	ESAT-6-like protein esxH	1.04731	325.065	1.0146e-05
MAB_2233c	EccB	1.03093	571.834	0.000893928
MAB_2245	MbtI	1.08372	75.3307	0.00122039
MAB_3467c*	18 kDa antigen (HSP 16.7)	2.61737	158.525	2.02424e-17
MAB_3508c	Putative transcriptional regulator	1.55569	432.214	6.40784e-06
MAB_3732c	10 kDa chaperonin (GroES)	1.26326	3909.86	6.54721e-07
MAB_3902c	Hypothetical protein	1.2044	240.976	2.60208e-06
MAB_3903	Hypothetical protein	1.02419	261.789	0.00351421
MAB_3937	Hypothetical protein	1.16349	230.673	0.00108298
MAB_3946c	Putative short chain dehydrogenase/reductase	1.36736	111.801	4.01534e-06
MAB_4799c	Conserved Hypothetical protein (methyltransferase?)	1.0376	58.7472	0.0300383
Downregulated
Gene	Description	Log2 FC	Base mean	padj
MAB_0513	Putative monooxygenase	-3.22007	40.7364	3.47168e-10
MAB_0514	Probable oxidoreductase EphD	-2.866	34.3854	4.38965e-08
MAB_0673*	DNA-binding response regulator PhoP	-13.8065	1755.19	2.9661e-22
MAB_0674	Sensor histidine kinase PhoR	-4.91646	544.28	3.83395e-45
MAB_0727	Putative dihydrodipicolinate reductase	-1.0985	336.692	0.0123935
MAB_1153	Hypothetical protein	-1.1132	1032.32	0.00622934
MAB_1521	Conserved Hypothetical protein (putative two-component system sensor protein?)	-1.07088	252.927	0.0103504
MAB_1587c	Probable fatty acid desaturase	-1.85232	219.874	1.28209e-10
MAB_1588c	Putative oxidoreductase	-1.89163	327.85	1.28209e-10
MAB_1589	Putative transcriptional regulator, TetR family	-1.91971	1453.02	2.53804e-26
MAB_2277	Probable aldehyde dehydrogenase	-2.31164	39.0331	0.000486751
MAB_2509c	Hypothetical protein	-1.63144	181.019	2.49857e-05
MAB_2512*	Conserved Hypothetical protein (sulfate transporter/antisigma-factor antagonist STAS?)	-1.21362	1383.72	0.000460148
MAB_2693	Hypothetical protein	-1.31926	180.637	0.00567195
MAB_3726*	Putative transcriptional regulator, WhiB3	-3.02446	101.141	4.78183e-11
MAB_3918c	Ferredoxin--NADP reductase	-2.01218	34.6075	0.00122303
MAB_3919c	SDR family NAD(P)-dependent oxidoreductase	-2.11578	26.0455	0.00716017
MAB_3920c	NAD(P)/FAD-dependent oxidoreductase	-2.8538	30.5683	7.79501e-10
MAB_3921c	Diiron oxygenase	-2.21216	33.3946	0.0124327
MAB_3922c	Diiron oxygenase	-2.28919	18.7328	0.00191739
MAB_4317	Hypothetical protein	-1.00353	170.284	0.00122039
MAB_4485	Putative transporter	-1.37815	1244.71	7.76442e-06
