# Supplementary material for: Clinically relevant mutations in the PhoR sensor kinase of host-adapted Mycobacterium abscessus isolates impact response to acidic pH and virulence
Source: Microbiol Spectr. 2023 Oct 24;11(6):e01588-23. doi: 10.1128/spectrum.01588-23 (PMC10715180; doi:10.1128/spectrum.01588-23)
Supplement: Supplemental file 2 — Table S2. [file spectrum.01588-23-s0002.xlsx]

## Sheet: Up pH 7.0
Table S2: Upregulated genes at pH 7.0 (LFC≥1, padj<0.05) vs Mmas DphoPR + phoPRWT
MmasDphoPR + phoPWT						MmasDphoPR + phoPRH258Q						MmasDphoPR + phoPRT140K
Gene	log2FC	Base mean	padj	Function		Gene	log2FC	Base mean	padj	Function		Gene	log2FC	Base mean	padj	Function
MAB_0213c	2.57003	133.862	3.3657e-11	Hypothetical protein		MAB_0213c	1.21051	133.862	0.00467961	Hypothetical protein		MAB_0270c	3.51136	178.092	7.36526e-10	Hypothetical protein (pilin), secreted
MAB_0270c	7.39508	178.092	3.43274e-45	Hypothetical protein (pilin), secreted		MAB_0270c	5.04214	178.092	1.5414e-20	Hypothetical protein (pilin), secreted		MAB_0346	1.04831	231.664	0.00510055	Hypothetical protein, phagosomal arrest protein?
MAB_0304	1.93101	28.4522	0.0360093	Hypothetical protein		MAB_0346	1.54704	231.664	4.67027e-05	Hypothetical protein, phagosomal arrest protein?		MAB_0602c	1.43996	81.3125	0.00176125	Hypothetical protein
MAB_0345	1.11574	433.763	0.000375895	Hypothetical protein		MAB_0602c	3.50793	81.3125	1.68512e-17	Hypothetical protein		MAB_0673*	1.46982	1755.19	1.24317e-15	Putative DNA-binding response regulator PhoP
MAB_0346	2.58436	231.664	1.45227e-13	Hypothetical protein, phagosomal arrest protein?		MAB_0673*	2.76632	1755.19	9.37223e-58	Putative DNA-binding response regulator PhoP		MAB_0926	5.08101	461.829	2.88199e-41	Probable glycosyltransferase
MAB_0602c	4.87693	81.3125	7.48602e-35	Hypothetical protein		MAB_0674	1.39771	544.28	1.69218e-06	Putative sensor histidine kinase PhoR		MAB_0927	1.86406	77.7318	9.19929e-05	Probable glycosyltransferase
MAB_0658	1.02659	296.589	0.00641277	Hypothetical protein		MAB_0926	6.94419	461.829	5.9874e-79	Probable glycosyltransferase		MAB_1107c	1.00205	380.833	0.00350683	Hypothetical protein
MAB_0673*	3.78301	1755.19	6.27435e-109	Putative DNA-binding response regulator PhoP		MAB_0927	3.60484	77.7318	3.00859e-16	Probable glycosyltransferase		MAB_1115	1.10512	133.523	0.000625167	Hypothetical protein
MAB_0694	1.99704	180.393	2.74982e-13	Hypothetical protein		MAB_1115	1.30907	133.523	6.80698e-05	Hypothetical protein		MAB_1588c	1.43086	327.85	9.40702e-07	Putative oxidoreductase
MAB_0727	1.20897	336.692	0.00494973	Putative dihydrodipicolinate reductase		MAB_1154*	1.05321	180.539	0.0188446	Hypothetical protein		MAB_1589	1.34321	1453.02	3.59656e-13	Putative transcriptional regulator, TetR family
MAB_0926	8.26501	461.829	9.75348e-113	Probable glycosyltransferase		MAB_1521	1.18788	252.927	0.00387346	Conserved Hypothetical protein		MAB_2446c	1.12844	850.975	1.55368e-08	Putative pirin-like protein
MAB_0927	4.54712	77.7318	2.19714e-26	Probable glycosyltransferase		MAB_1567	1.04048	3649.33	0.00831025	Probable HNH endonuclease precursor		MAB_2451c	2.50908	88.8795	1.23856e-09	Conserved Hypothetical protein (esterase?)
MAB_1115	2.50748	133.523	1.81782e-17	Hypothetical protein		MAB_1587c	1.96398	219.874	1.21591e-12	Probable fatty acid desaturase		MAB_2509c	1.42944	181.019	0.000144274	Hypothetical protein
MAB_1154*	1.86596	180.539	1.24592e-05	Hypothetical protein		MAB_1588c	1.75045	327.85	1.32521e-09	Putative oxidoreductase		MAB_2587	1.50129	65.1729	8.30372e-05	Conserved Hypothetical protein (Copper resistance D precursor?)
MAB_1246c	1.21296	191.538	0.0115395	Hypothetical protein		MAB_1589	1.69872	1453.02	5.60074e-21	Putative transcriptional regulator, TetR family		MAB_2590*	1.46719	423.201	0.000375618	Putative polysaccharide deacetylase
MAB_1297c	1.12516	501.605	4.35554e-11	Hypothetical protein		MAB_2446c	1.17743	850.975	3.59472e-09	Putative pirin-like protein		MAB_2886c	1.71206	252.262	1.64469e-06	Hypothetical protein
MAB_1521	1.06357	252.927	0.00839408	Conserved Hypothetical protein (putative two-component system sensor protein?)		MAB_2451c	3.15615	88.8795	2.38967e-15	Conserved Hypothetical protein (esterase?)		MAB_3232c	1.25531	339.199	6.45643e-05	Putative luciferase-like oxidoreductase
MAB_1567	1.31129	3649.33	0.000610541	Probable HNH endonuclease precursor		MAB_2509c	1.54323	181.019	6.82169e-05	Hypothetical protein		MAB_3359c	1.09355	70.9646	0.00708185	Hypothetical protein
MAB_1587c	1.55182	219.874	3.48067e-08	Probable fatty acid desaturase		MAB_2587	1.50775	65.1729	0.000148594	Conserved Hypothetical protein (Copper resistance D precursor?)		MAB_3944	1.45711	660.383	8.41461e-07	Hypothetical protein
MAB_1588c	1.78401	327.85	2.45773e-10	Putative oxidoreductase		MAB_3232c	1.21787	339.199	0.000191171	Putative luciferase-like oxidoreductase		MAB_4303	1.06512	128.543	0.000640003	Alpha galactosidase precursor
MAB_1589	1.73521	1453.02	2.85431e-22	Putative transcriptional regulator, TetR family		MAB_3823	1.34297	226.109	0.00643208	Pyridoxamine 5'-phosphate oxidase		MAB_4399c*	1.78888	69.0536	1.22142e-06	Hypothetical protein
MAB_1902	1.08944	121.245	0.0104153	Putative aminotransferase CobC		MAB_3944	1.38532	660.383	4.79381e-06	Hypothetical protein		MAB_4509c	1.63121	211.888	8.62069e-09	Hypothetical protein
MAB_2236c	5.56337	33.183	0.00114024	Putative short-chain dehydrogenase/reductase		MAB_4399c*	1.5973	69.0536	3.28533e-05	Hypothetical protein		MAB_4525	1.13509	2141.61	0.00427214	Hypothetical protein
MAB_2424	1.10811	40.9071	0.00866033	Urease, beta subunit (UreB)		MAB_4485	1.04799	1244.71	0.000957607	Putative transporter		MAB_4526	1.00491	321.012	0.00546683	Hypothetical protein
MAB_2426	1.46415	51.5094	0.000606638	Urease accessory protein (UreF)		MAB_4509c	1.49296	211.888	2.58531e-07	Hypothetical protein		MAB_4637*	1.68528	685.44	9.19929e-05	Galactose-1-phosphate uridylyltransferase GalT
MAB_2444c	1.36179	61.4474	0.00116777	Conserved Hypothetical protein (metal-dependent phosphohydrolase?)		MAB_4525	1.12725	2141.61	0.00645163	Hypothetical protein		MAB_4664	1.37906	508.825	6.1951e-05	Hypothetical protein
MAB_2446c	1.43558	850.975	1.40632e-13	Putative pirin-like protein		MAB_4531	1.31633	1509.56	0.000514015	Hypothetical protein
MAB_2450	1.13582	66.1473	0.0041874	Probable undecaprenyl-diphosphatase		MAB_4637*	2.04851	685.44	2.79834e-06	Galactose-1-phosphate uridylyltransferase GalT
MAB_2451c	4.30683	88.8795	3.49299e-29	Conserved Hypothetical protein (esterase?)		MAB_4638	1.17198	79.4052	0.000825637	Galactokinase (GalK)
MAB_2509c	1.18941	181.019	0.0021931	Hypothetical protein		MAB_4645	1.18837	163.141	0.0171468	Hypothetical protein
MAB_2553	1.0297	237.461	0.0026546	Putative integral membrane protein		MAB_4664	1.20451	508.825	0.000825637	Hypothetical protein
MAB_2587	2.56368	65.1729	7.53891e-13	Conserved Hypothetical protein (Copper resistance D precursor?)		MAB_4784	1.73933	40.14	0.00661973	Hypothetical protein
MAB_2590*	1.67096	423.201	6.06075e-05	Putative polysaccharide deacetylase		MAB_4799c	1.98042	58.7472	1.02821e-06	Conserved Hypothetical protein (methyltransferase?)
MAB_2886c	1.17299	252.262	0.00166454	Hypothetical protein
MAB_3232c	1.71654	339.199	1.60475e-08	Putative luciferase-like oxidoreductase
MAB_3233	2.18767	65.2471	6.80377e-12	Hypothetical protein
MAB_3265c	1.10135	18.401	0.0399039	Hypothetical protein
MAB_3344	1.58105	69.5572	5.98076e-06	Probable glycosyl transferase
MAB_3358c	2.505	57.078	1.39257e-06	Putative acyltransferase
MAB_3359c	2.562	70.9646	1.22728e-11	Hypothetical protein
MAB_3424c*	1.06074	1676.51	0.00443468	Hypothetical protein
MAB_3823	1.00387	226.109	0.030602	Pyridoxamine 5'-phosphate oxidase
MAB_3922c	1.60531	18.7328	0.0310827	Hypothetical protein
MAB_3931c	1.4095	56.1721	0.000221537	Probable glycosyl transferase
MAB_3944	1.86679	660.383	5.60152e-11	Hypothetical protein
MAB_4303	1.93311	128.543	3.41825e-11	Alpha galactosidase precursor
MAB_4399c*	2.32546	69.0536	4.35554e-11	Hypothetical protein
MAB_4509c	1.77324	211.888	1.32569e-10	Hypothetical protein
MAB_4525	1.25419	2141.61	0.00191221	Hypothetical protein
MAB_4526	1.17888	321.012	0.00127398	Hypothetical protein
MAB_4531	2.55234	1509.56	1.45227e-13	Hypothetical protein
MAB_4637*	2.87998	685.44	3.02801e-12	Galactose-1-phosphate uridylyltransferase GalT
MAB_4638	2.09106	79.4052	2.04703e-11	Galactokinase (GalK)
MAB_4799c	2.71666	58.7472	7.53891e-13	Conserved Hypothetical protein (methyltransferase?)
MAB_4914c	1.09764	129.114	0.0115395	Hypothetical protein

## Sheet: Dn pH 7.0
Table S2 (continued): Downregulated genes at pH 7.0 (LFC≤1, padj<0.05) vs Mmas DphoPR + phoPRWT
MmasDphoPR + phoPWT						MmasDphoPR + phoPRH258Q						MmasDphoPR + phoPRT140K
Gene	log2FC	Base mean	padj	Function		Gene	log2FC	Base mean	padj	Function		Gene	log2FC	Base mean	padj	Function
MAB_0049	-1.30917	171.761	0.000188989	ESAT-6-like protein		MAB_0650	-1.0707	3395.73	2.35717e-09	60 kDa chaperonin 2 (Protein Cpn60 2) (GroEL)		MAB_0103	-1.05988	1814.65	1.04136e-06	Probable monooxygenase EthA
MAB_0141c	-1.22332	27.5686	0.0190297	Putative esterase		MAB_1196	-1.39897	2029.67	1.90958e-13	Proline-rich antigen (36 kDa antigen)		MAB_0541	-1.22044	115.997	0.000319028	Probable pantoate--beta-alanine ligase (PanC)
MAB_0541	-1.01998	115.997	0.00323	Probable pantoate--beta-alanine ligase (PanC)		MAB_1241c	-1.45025	121.353	0.0179164	Hypothetical protein		MAB_0543	-1.31627	84.1912	0.00288663	Conserved Hypothetical protein (Bvg accessory factor?)
MAB_0665	-1.18397	159.766	0.000363223	PE family protein		MAB_1872c	-1.14262	182.398	0.00483642	Hypothetical protein		MAB_0650	-1.02658	3395.73	1.02226e-08	60 kDa chaperonin 2 (Protein Cpn60 2) (GroEL)
MAB_0674	-1.33739	544.28	6.28591e-06	Putative sensor histidine kinase PhoR		MAB_2422c	-1.26441	193.669	3.03612e-10	Hypothetical protein		MAB_0665	-1.10859	159.766	0.000703696	PE family protein
MAB_0949c	-1.06533	41.9886	0.0164905	Hypothetical aminotransferase		MAB_2629	-1.09659	86.9613	0.0288422	Hypothetical protein		MAB_0929*	-1.09995	872.241	8.64289e-10	Hypothetical protein
MAB_1196	-1.87283	2029.67	5.04465e-24	Proline-rich antigen (36 kDa antigen)		MAB_2989	-1.03934	77.0679	0.0114207	Probable chloramphenicol acetyltransferase		MAB_1008c	-1.03618	1383.77	1.24798e-05	Putative MCE family protein
MAB_2217	-1.17403	24.987	0.0367687	Sulfonate ABC transporter, ATP-binding subunit SsuB		MAB_3465	-1.06279	536.191	0.0021468	Putative sulfate transporter/antisigma-factor		MAB_1190*	-1.06831	1445.15	0.000313366	Hypothetical protein
MAB_2228c	-1.13745	325.065	7.11694e-07	ESAT-6-like protein esxH		MAB_3495	-1.15608	155.942	0.0196163	Hypothetical protein		MAB_1196	-1.48558	2029.67	5.21488e-15	Proline-rich antigen (36 kDa antigen)
MAB_2229c	-1.41683	361.493	5.29753e-11	Hypothetical PE family protein		MAB_3732c	-1.29863	3909.86	2.24808e-07	10 kDa chaperonin (GroES)		MAB_1389c	-1.09748	121.665	0.00168919	Probable short-chain dehydrogenase/reductase
MAB_2422c	-1.01095	193.669	4.07641e-07	Hypothetical protein		MAB_3946c	-1.08731	111.801	0.000396014	Putative short chain dehydrogenase/reductase		MAB_1872c	-1.27253	182.398	0.000998663	Hypothetical protein
MAB_3133c	-1.3685	4964.64	1.99817e-08	Putative flavohemoprotein								MAB_2228c	-1.19333	325.065	1.90571e-07	ESAT-6-like protein esxH
MAB_3275	-3.13463	15.748	0.000363724	Probable cytochrome P450								MAB_2229c	-1.18452	361.493	7.75548e-08	Hypothetical PE family protein
MAB_3391	-1.09632	100.593	0.0192762	Hypothetical protein								MAB_2245	-1.10415	75.3307	0.000848248	Putative anthranilate synthase component I TrpE2/ Salicylate synthase MbtI
MAB_3937	-1.21768	230.673	0.000385529	Hypothetical protein								MAB_2249	-1.36129	82.4897	0.00288663	Probable lysine-N-oxygenase MbtG
MAB_4387	-1.11978	43.3237	0.0175797	Hypothetical protein								MAB_2252	-1.0303	99.5201	0.0298142	Hypothetical protein
MAB_4436c*	-1.14184	56.8494	0.016226	Hypothetical protein								MAB_2489	-1.36069	2667.41	2.89974e-10	Hypothetical protein
MAB_4562	-1.02437	137.501	0.000110774	Putative lipoprotein LprO								MAB_2490	-1.00244	665.243	3.88873e-05	Hypothetical protein
												MAB_3132c	-1.102	729.495	6.12868e-08	Hypothetical protein
												MAB_3133c	-1.42488	4964.64	7.79398e-09	Putative flavohemoprotein
												MAB_3354	-1.73196	2337.09	4.84833e-14	Probable acyl-[acyl-carrier protein] desaturase DesA1
												MAB_3496	-1.20043	213.601	0.00959428	Hypothetical protein
												MAB_3732c	-1.22187	3909.86	8.50098e-07	10 kDa chaperonin (GroES)
												MAB_3902c	-1.97267	240.976	2.16998e-15	Hypothetical protein
												MAB_3903	-1.54309	261.789	3.14996e-06	Hypothetical protein
												MAB_3937	-2.03927	230.673	1.23856e-09	Hypothetical protein
												MAB_3938	-1.14777	409.328	0.000976111	Putative Clp protease subunit
												MAB_4562	-1.11646	137.501	1.81331e-05	Putative lipoprotein LprO
												MAB_4719c	-1.43963	73.9553	0.0148516	Hypothetical protein

## Sheet: Up pH 5.7
Table S2 (continued): Upregulated genes at pH 5.7 (LFC≥1, padj<0.05) vs Mmas DphoPR + phoPRWT
MmasDphoPR + phoPWT						MmasDphoPR + phoPRH258Q						MmasDphoPR + phoPRT140K
Gene	log2FC	Base mean	padj	Function		Gene	log2FC	Base mean	padj	Function		Gene	log2FC	Base mean	padj	Function
MAB_0050c	1.2559	25.1482	0.00337314	Hypothetical protein		MAB_0050c	1.62041	25.1482	0.000171904	Hypothetical protein		MAB_0182c	1.40175	975.277	3.37e-45	Hypothetical protein
MAB_0182c	1.28043	975.277	1.16861e-37	Hypothetical protein		MAB_0182c	1.40271	975.277	2.74437e-45	Hypothetical protein		MAB_0183c	1.00464	298.403	1.21e-15	Putative cation transporter
MAB_0213c	2.7936	190.36	5.99689e-47	Hypothetical protein		MAB_0213c	1.60137	190.36	3.68894e-15	Hypothetical protein		MAB_0213c	2.02557	190.36	2.36e-24	Hypothetical protein
MAB_0270c	6.97595	430.876	2.93244e-131	Hypothetical protein (pilin), secreted		MAB_0270c	5.26935	430.876	6.75496e-74	Hypothetical protein (pilin), secreted		MAB_0270c	5.47626	430.876	5.12e-80	Hypothetical protein (pilin), secreted
MAB_0345	1.94697	511.16	1.41199e-21	Hypothetical protein		MAB_0345	1.00499	511.16	3.00421e-06	Hypothetical protein		MAB_0345	1.02837	511.16	1.41e-06	Hypothetical protein
MAB_0346	2.34972	466.782	1.51534e-25	Hypothetical protein, phagosomal arrest protein?		MAB_0346	1.19814	466.782	3.81773e-07	Hypothetical protein, phagosomal arrest protein?		MAB_0498c	1.02529	108.232	1.54e-08	Hypothetical protein
MAB_0602c	4.15015	91.3062	3.17168e-33	Hypothetical protein		MAB_0602c	2.60597	91.3062	4.65588e-13	Hypothetical protein		MAB_0602c	2.92547	91.3062	2.15e-16	Hypothetical protein
MAB_0673	2.78242	2425.13	8.86825e-118	Putative DNA-binding response regulator PhoP		MAB_0673	1.99476	2425.13	3.59052e-60	Putative DNA-binding response regulator PhoP		MAB_0673	1.72483	2425.13	6.79e-45	Putative DNA-binding response regulator PhoP
MAB_0694	2.05447	278.581	2.8559e-52	Hypothetical protein		MAB_0926	5.10201	874.695	3.60185e-163	Probable glycosyltransferase		MAB_0926	4.49135	874.695	1.74e-125	Probable glycosyltransferase
MAB_0926	6.24183	874.695	3.23922e-246	Probable glycosyltransferase		MAB_0927	2.84158	181.221	3.05599e-40	Probable glycosyltransferase		MAB_0927	2.32188	181.221	1.48e-26	Probable glycosyltransferase
MAB_0927	3.69184	181.221	1.94254e-69	Probable glycosyltransferase		MAB_1115	1.29109	185.721	2.78796e-11	Hypothetical protein		MAB_1115	1.54613	185.721	4.55e-16	Hypothetical protein
MAB_1115	1.96419	185.721	4.46461e-26	Hypothetical protein		MAB_1150	1.11039	219.853	3.47932e-10	Hypothetical protein		MAB_1150	1.2262	219.853	2.43e-12	Hypothetical protein
MAB_1154*	1.65936	389.322	4.73253e-14	Hypothetical protein		MAB_1154*	1.13907	389.322	5.60845e-07	Hypothetical protein		MAB_1154*	1.13139	389.322	6.27e-07	Hypothetical protein
MAB_1322	1.73853	7.04555	0.0153111	Hypothetical protein		MAB_1322	2.08848	7.04555	0.00574899	Hypothetical protein		MAB_1362	1.25603	3155.5	5.46e-26	Probable alternative RNA polymerase sigma factor
MAB_1329	1.18367	193.211	6.34834e-12	Probable glycosyl transferase		MAB_1323	1.46828	18.0514	0.00538614	Hypothetical protein		MAB_1587c	2.04302	388.454	8.19e-16	Probable fatty acid desaturase
MAB_1362	1.22486	3155.5	5.98957e-25	Probable alternative RNA polymerase sigma factor		MAB_1362	1.16538	3155.5	2.11453e-22	Probable alternative RNA polymerase sigma factor		MAB_1588c	1.55484	502.359	1.32e-33	Putative oxidoreductase
MAB_1587c	1.89914	388.454	6.64854e-14	Probable fatty acid desaturase		MAB_1394c	1.03028	695.211	2.36667e-10	Hypothetical protein		MAB_1589	1.26258	2547.16	3.14e-15	Putative transcriptional regulator, TetR family
MAB_1588c	1.48662	502.359	9.01313e-31	Putative oxidoreductase		MAB_1587c	2.0319	388.454	1.40297e-15	Probable fatty acid desaturase		MAB_1591	1.28138	320.12	3.52e-13	Hypothetical protein
MAB_1589	1.35709	2547.16	1.34416e-17	Putative transcriptional regulator, TetR family		MAB_1588c	1.50259	502.359	3.09118e-31	Putative oxidoreductase		MAB_2236c	2.92706	73.698	2.74e-13	Putative short-chain dehydrogenase/reductase
MAB_1591	1.31137	320.12	6.75641e-14	Hypothetical protein		MAB_1589	1.51529	2547.16	1.43594e-21	Putative transcriptional regulator, TetR family		MAB_2386	1.33236	737.84	8.53e-14	Putative transcriptional regulator, ArsR family
MAB_1681	1.15187	47.4899	0.00220328	Hypothetical protein		MAB_1591	1.47157	320.12	3.87625e-17	Hypothetical protein		MAB_2423	1.06201	47.5846	0.00133207	Urease, gamma subunit (UreA)
MAB_1786	1.25935	6.68343	0.047418	Bacteriophage protein		MAB_2236c	3.92397	73.698	2.11597e-24	Putative short-chain dehydrogenase/reductase		MAB_2424	1.03137	66.5977	0.00128925	Urease, beta subunit (UreB)
MAB_2236c	5.95621	73.698	2.74975e-58	Putative short-chain dehydrogenase/reductase		MAB_2444c	1.84321	210.434	5.5797e-20	Conserved Hypothetical protein (metal-dependent phosphohydrolase?)		MAB_2444c	1.36854	210.434	3.6e-11	Conserved Hypothetical protein (metal-dependent phosphohydrolase?)
MAB_2318c	1.0509	970.886	4.15297e-15	Conserved Hypothetical protein (esterase?)		MAB_2446c	1.82775	1590.39	2.08958e-65	Putative pirin-like protein		MAB_2446c	1.47343	1590.39	2.52e-42	Putative pirin-like protein
MAB_2331	1.1944	399.006	3.41449e-22	Hypothetical protein		MAB_2451c	2.1703	191.965	9.64456e-35	Conserved Hypothetical protein (esterase?)		MAB_2451c	2.17234	191.965	7.24e-35	Conserved Hypothetical protein (esterase?)
MAB_2423	1.19527	47.5846	0.000240557	Urease, gamma subunit (UreA)		MAB_2516c	1.36591	23.1996	0.00359235	Hypothetical protein		MAB_2510c	1.45212	40.5256	3.78e-06	Putative methyltransferase
MAB_2424	1.33045	66.5977	3.32446e-05	Urease, beta subunit (UreB)		MAB_2587	1.30855	114.4	1.69341e-10	Conserved Hypothetical protein (Copper resistance D precursor?)		MAB_2516c	1.45637	23.1996	0.00156216	Hypothetical protein
MAB_2425	1.04866	360.403	1.0553e-23	Urease, alpha subunit (UreC)		MAB_2738c	1.63249	344.524	7.13664e-32	Hypothetical protein		MAB_2517c*	1.79903	11.3866	0.010424	Hypothetical protein
MAB_2444c	2.44952	210.434	7.37837e-36	Conserved Hypothetical protein (metal-dependent phosphohydrolase?)		MAB_2739c	1.06345	549.916	1.5652e-13	Probable thioredoxin TrxB		MAB_2525c	1.04981	29.1966	0.00249139	Phosphate transport system protein PhoU homolog
MAB_2446c	2.24044	1590.39	4.38664e-99	Putative pirin-like protein		MAB_2740c	1.18619	490.365	1.44555e-08	Probable oxidoreductase		MAB_2533	1.01261	33.4284	0.0256027	Hypothetical protein
MAB_2451c	2.82473	191.965	3.15364e-60	Conserved Hypothetical protein (esterase?)		MAB_2886c	1.26542	405.02	3.32491e-20	Hypothetical protein		MAB_2587	1.71341	114.4	7.25e-18	Conserved Hypothetical protein (Copper resistance D precursor?)
MAB_2505c	1.60867	59.585	8.25711e-09	Probable phosphoketolase		MAB_2903	1.161	32.7091	0.00490853	Hypothetical protein		MAB_2590	1.04173	666.244	4.86e-05	Putative polysaccharide deacetylase
MAB_2506c	1.94894	22.859	2.19788e-07	Putative transcriptional regulator		MAB_3232c	1.60788	584.485	3.40795e-12	Putative luciferase-like oxidoreductase		MAB_2717c	1.04656	31.0518	0.00093207	Hypothetical protein
MAB_2508	1.25631	46.8695	4.52933e-05	Hypothetical protein		MAB_3344	1.01452	122.523	5.60845e-07	Probable glycosyl transferase		MAB_2738c	1.43099	344.524	1.9e-24	Hypothetical protein
MAB_2510c	2.14845	40.5256	5.21746e-13	Putative methyltransferase		MAB_3944	1.83704	1401.76	2.1058e-19	Hypothetical protein		MAB_2739c	1.01001	549.916	2.43e-12	Probable thioredoxin TrxB
MAB_2516c	2.50659	23.1996	1.23496e-08	Hypothetical protein		MAB_3945	1.05314	446.458	8.87745e-19	1,4-dihydroxy-2-naphthoyl-CoA synthase		MAB_2740c	1.06321	490.365	4.41e-07	Probable oxidoreductase
MAB_2517c*	2.53659	11.3866	0.000379737	Hypothetical protein		MAB_4141	1.0427	81.8646	0.000619333	PE/PPE family protein		MAB_2886c	1.13484	405.02	2.58e-16	Hypothetical protein
MAB_2519c	1.49432	29.5172	3.26171e-05	Hypothetical protein		MAB_4247	1.18817	47.6955	1.5025e-05	Putative dicarboxylate carrier protein		MAB_3098	1.0153	456.904	1.03e-06	Probable transmembrane carbonic anhydrase
MAB_2520c	1.06665	23.1737	0.0043371	Hypothetical protein		MAB_4272c	1.04777	1462.46	5.41827e-17	Protein GrpE (HSP-70 cofactor)		MAB_3232c	1.13866	584.485	1.3e-06	Putative luciferase-like oxidoreductase
MAB_2525c	1.39901	29.1966	4.55292e-05	Phosphate transport system protein PhoU homolog		MAB_4273c	1.25135	6452.35	1.96737e-20	Chaperone protein DnaK (Hsp 70)		MAB_3925	1.22966	30.6188	0.00156216	Hypothetical protein
MAB_2527	1.35252	42.1058	4.25669e-05	Hypothetical protein		MAB_4303	1.20901	234.922	1.17129e-12	Alpha galactosidase precursor		MAB_3944	1.53752	1401.76	8.09e-14	Hypothetical protein
MAB_2530c*	1.41779	102.669	3.29511e-14	Catalase CatB		MAB_4509c	1.14369	210.884	7.84398e-15	Hypothetical protein		MAB_4139	1.00621	621.014	1.03e-07	Putative transcription regulator, ArsR family
MAB_2532	1.02736	22.6043	0.0191986	Hypothetical protein		MAB_4518c	1.00315	23.2211	0.0125891	Putative YrbE family protein		MAB_4141	1.03846	81.8646	0.00049929	PE/PPE family protein
MAB_2533	1.04187	33.4284	0.0227424	Hypothetical protein		MAB_4525	1.7045	6943.77	2.29967e-10	Hypothetical protein		MAB_4247	1.20447	47.6955	8.93e-06	Putative dicarboxylate carrier protein
MAB_2584	1.27421	77.094	1.39434e-08	Putative esterase		MAB_4526	1.70498	976.636	1.39552e-25	Hypothetical protein		MAB_4268c*	1.00178	68.6337	0.00030283	Hypothetical protein
MAB_2585	1.16925	59.5166	2.79126e-06	Probable L-ectoine synthase		MAB_4527	1.34041	176.833	3.25961e-11	Hypothetical protein		MAB_4273c	1.13218	6452.35	7.77e-17	Chaperone protein DnaK (Hsp 70)
MAB_2587	2.1118	114.4	1.5517e-27	Conserved Hypothetical protein (Copper resistance D precursor?)		MAB_4531	1.79889	2891.85	1.45466e-10	Hypothetical protein		MAB_4303	1.17657	234.922	4.09e-12	Alpha galactosidase precursor
MAB_2611	1.55312	5.14315	0.0238842	Putative hydrolase		MAB_4637*	1.08636	1111.49	0.0062507	Galactose-1-phosphate uridylyltransferase GalT		MAB_4399c	1.04388	101.082	1.31e-07	Hypothetical protein
MAB_2716c	1.43078	25.9953	0.000538925	Probable manganese transport transmembrane protein		MAB_4663	1.09748	111.208	0.000134867	Hypothetical protein		MAB_4408c	1.19325	344.13	7.56e-12	Putative alkylhydroperoxidase C
MAB_2717c	1.53152	31.0518	5.44711e-07	Hypothetical protein		MAB_4664	1.67603	883.933	2.01095e-16	Hypothetical protein		MAB_4509c	1.41174	210.884	8.69e-23	Hypothetical protein
MAB_2738c	1.66045	344.524	3.22831e-33	Hypothetical protein		MAB_4714c	1.3997	2058.89	1.39896e-25	Probable fatty-acid-coa ligase FadD		MAB_4518c	1.17151	23.2211	0.00383556	Putative YrbE family protein
MAB_2739c	1.05929	549.916	1.26597e-13	Probable thioredoxin TrxB		MAB_4799c	1.528	99.1058	0.000260192	Conserved Hypothetical protein (methyltransferase?)		MAB_4525	1.24919	6943.77	4.55e-06	Hypothetical protein
MAB_2740c	1.14549	490.365	4.01381e-08	Probable oxidoreductase								MAB_4526	1.19012	976.636	7.52e-13	Hypothetical protein
MAB_2799*	1.68147	45.4803	9.13265e-12	Hypothetical protein								MAB_4527	1.03431	176.833	5.76e-07	Hypothetical protein
MAB_2800	1.17654	92.2195	3.35929e-07	Hypothetical protein								MAB_4531	1.68774	2891.85	1.79e-09	Hypothetical protein
MAB_2801	1.10692	124.275	5.86006e-08	Hypothetical protein								MAB_4637*	1.23361	1111.49	0.00174811	Galactose-1-phosphate uridylyltransferase GalT
MAB_2886c	1.03699	405.02	6.67266e-14	Hypothetical protein								MAB_4664	1.45667	883.933	1.23e-12	Hypothetical protein
MAB_3200	1.16221	10.5471	0.0336432	Putative membrane protein MmpS								MAB_4714c	1.11321	2058.89	2.63e-16	Probable fatty-acid-coa ligase FadD
MAB_3232c	2.02514	584.485	3.77858e-19	Putative luciferase-like oxidoreductase								MAB_4799c	1.83143	99.1058	7.95e-06	Conserved Hypothetical protein (methyltransferase?)
MAB_3233	1.73028	112.393	2.54712e-25	Hypothetical protein
MAB_3265c	1.15219	42.8575	6.24616e-05	Hypothetical protein
MAB_3344	1.43544	122.523	1.41195e-13	Probable glycosyl transferase
MAB_3358c	2.36517	96.1741	1.21108e-15	Putative acyltransferase
MAB_3359c	2.1819	121.266	2.26304e-34	Hypothetical protein
MAB_3900c	1.20192	51.7824	4.96051e-07	Hypothetical protein
MAB_3925	1.28309	30.6188	0.000997535	Hypothetical protein
MAB_3931c	1.83145	93.2968	7.71706e-16	Probable glycosyl transferase
MAB_3944	1.99335	1401.76	5.06709e-23	Hypothetical protein
MAB_3945	1.35571	446.458	3.03811e-31	1,4-dihydroxy-2-naphthoyl-CoA synthase
MAB_4247	1.66705	47.6955	1.12222e-10	Putative dicarboxylate carrier protein
MAB_4268c*	1.49733	68.6337	2.16066e-08	Hypothetical protein
MAB_4272c	1.09547	1462.46	1.02491e-18	Protein GrpE (HSP-70 cofactor)
MAB_4273c	1.26994	6452.35	2.53916e-21	Chaperone protein DnaK (Hsp 70)
MAB_4295c	1.16214	293.164	9.41322e-16	Probable UDP-glucose 6-dehydrogenase (UdgA)
MAB_4298c	1.45407	113.254	6.88982e-10	Hypothetical protein
MAB_4303	1.94723	234.922	4.89007e-33	Alpha galactosidase precursor
MAB_4509c	1.00541	210.884	1.31074e-11	Hypothetical protein
MAB_4525	1.7915	6943.77	1.5168e-11	Hypothetical protein
MAB_4526	1.7842	976.636	2.01056e-28	Hypothetical protein
MAB_4527	1.40063	176.833	2.4926e-12	Hypothetical protein
MAB_4531	2.86862	2891.85	8.64317e-26	Hypothetical protein
MAB_4637*	1.82776	1111.49	3.33379e-06	Galactose-1-phosphate uridylyltransferase GalT
MAB_4638	1.48361	137.635	1.78069e-14	Galactokinase (GalK)
MAB_4639	1.25373	233.444	7.59056e-09	Putative Na+/solute symporter
MAB_4664	1.21982	883.933	4.31528e-09	Hypothetical protein
MAB_4709c	1.10027	26.1353	0.00237769	Putative transcriptional regulator, AraC family
MAB_4714c	1.45849	2058.89	4.78897e-28	Probable fatty-acid-coa ligase FadD
MAB_4799c	2.66005	99.1058	2.3595e-11	Conserved Hypothetical protein (methyltransferase?)

## Sheet: Dn pH 5.7
Table S2 (continued): Downregulated genes at pH 5.7 (LFC≤1, padj<0.05) vs Mmas DphoPR + phoPRWT
MmasDphoPR + phoPWT						MmasDphoPR + phoPRH258Q						MmasDphoPR + phoPRT140K
Gene	log2FC	Base mean	padj	Function		Gene	log2FC	Base mean	padj	Function		Gene	log2FC	Base mean	padj	Function
MAB_0049	-1.44307	49.4695	8.65889e-07	ESAT-6-like protein		MAB_0249	-1.64093	10.3	0.00270082	Hypothetical protein		MAB_0049	-1.13153	49.4695	6.67e-05	ESAT-6-like protein
MAB_0542	-1.1714	52.7837	0.000703479	Probable aspartate 1-decarboxylase precursor		MAB_0542	-1.25204	52.7837	0.00036942	Probable aspartate 1-decarboxylase precursor		MAB_0589	-1.47021	325.757	2.16e-20	Probable aquaporin Z
MAB_0589	-1.29887	325.757	2.19639e-16	Probable aquaporin Z		MAB_0885c	-1.01655	1477.39	0.000999025	Hypothetical lipoprotein lpqH precursor		MAB_0650	-1.05094	5548.8	1.38e-26	60 kDa chaperonin 2 (Protein Cpn60 2) (GroEL)
MAB_0666	-1.04895	82.0468	0.0010399	ESAT-6-like protein (10 kDa antigen)		MAB_0924c	-1.0398	31.8592	0.00498522	Putative organic hydroperoxide resistance protein/OsmC-like protein		MAB_1146	-2.08896	1877.33	2.67e-41	Hypothetical protein
MAB_0667	-1.18467	20.2831	0.0112402	Hypothetical heavy metal transport/detoxification protein		MAB_1162c	-1.01295	92.619	3.72577e-06	Hypothetical protein		MAB_1161c	-1.35284	94.8221	5.94e-08	Conserved Hypothetical protein
MAB_0674	-2.39731	983.336	8.06014e-45	Putative sensor histidine kinase PhoR		MAB_1196	-1.43779	2502.82	5.32488e-30	Proline-rich antigen (36 kDa antigen)		MAB_1162c	-1.03424	92.619	1.89e-06	Hypothetical protein
MAB_0885c	-1.02381	1477.39	0.000845688	Hypothetical lipoprotein lpqH precursor		MAB_3937	-1.34852	150.742	1.59581e-05	Hypothetical protein		MAB_1196	-1.95744	2502.82	2.56e-54	Proline-rich antigen (36 kDa antigen)
MAB_1146*	-1.47374	1877.33	2.08201e-21	Hypothetical protein		MAB_4555c	-1.25273	22.3317	0.00315122	Possible glyoxalase/bleomycin resistance protein/ dioxygenase		MAB_1614	-1.21236	317.168	5.24e-18	Hypothetical protein
MAB_1162c	-1.00156	92.619	4.7138e-06	Hypothetical protein								MAB_2233c	-1.09519	175.104	1.86e-05	Hypothetical protein
MAB_1196	-1.78471	2502.82	1.1399e-45	Proline-rich antigen (36 kDa antigen)								MAB_2421c	-1.19433	302.284	3.41e-16	Hypothetical protein
MAB_1614*	-1.07972	317.168	1.08915e-14	Hypothetical protein								MAB_2422c	-1.05441	243.51	8.53e-14	Hypothetical protein
MAB_2233c	-1.01477	175.104	8.04022e-05	Hypothetical protein								MAB_3132c	-1.0144	683.274	3.33e-11	Hypothetical protein
MAB_2421c	-1.10227	302.284	4.62915e-14	Hypothetical protein								MAB_3704	-1.08488	13.8848	0.0164483	Hypothetical protein
MAB_2422c	-1.11481	243.51	4.45418e-15	Hypothetical protein								MAB_3732c	-1.10526	4014.73	1.07e-19	10 kDa chaperonin (GroES)
MAB_2606c	-1.44703	16.0127	0.00623485	Putative transcriptional regulator, TetR family								MAB_3937	-1.76091	150.742	1.52e-08	Hypothetical protein
MAB_3132c	-1.14668	683.274	5.1678e-14	Hypothetical protein								MAB_4446	-1.19926	23.0087	0.00171241	Hypothetical protein
MAB_3133c	-1.31036	3649.34	9.61385e-08	Putative flavohemoprotein
MAB_3276	-1.13633	24.0293	0.00447526	Hypothetical protein
MAB_3594c	-1.06334	33.7457	0.0309606	Probable thymidylate kinase Tmk
MAB_3903	-1.05744	217.563	9.33804e-10	Hypothetical protein
MAB_3937	-1.63087	150.742	1.47699e-07	Hypothetical protein
MAB_4083c	-1.0995	187.188	6.66579e-10	Heparin-binding hemagglutinin (adhesin)
MAB_4162c	-1.27961	13.6169	0.0162778	Putative 2-nitropropane dioxygenase
MAB_4555c	-1.12191	22.3317	0.00635133	Possible glyoxalase/bleomycin resistance protein/ dioxygenase
MAB_4919	-1.09861	19.1231	0.00854679	Putative transcriptional regulator, AsnC family
