# Supplementary material for: Clinically relevant mutations in the PhoR sensor kinase of host-adapted Mycobacterium abscessus isolates impact response to acidic pH and virulence
Source: Microbiol Spectr. 2023 Oct 24;11(6):e01588-23. doi: 10.1128/spectrum.01588-23 (PMC10715180; doi:10.1128/spectrum.01588-23)
Supplement: Supplemental file 3 — Table S3. [file spectrum.01588-23-s0003.xlsx]

## Sheet: Up pH 5.7
Table S3: Upregulated genes at pH 5.7 vs pH 7.0 (Log2 FC≥1, padj<0.05)
Mmas WT	log2 FC	Base mean	padj		MmasDphoPR	log2 FC	Base mean	padj		MmasDphoPR + phoPRWT	log2 FC	Base mean	padj		MmasDphoPR + phoPWT	log2 FC	Base mean	padj		MmasDphoPR + phoPRH258Q	log2 FC	Base mean	padj		MmasDphoPR + phoPRT140K	log2 FC	Base mean	padj
MAB_0182c	1.10841	335.926	7.5814e-06		MAB_0304	1.55779	37.0746	0.00927568		MAB_0283c	1.04025	213.397	5.31613e-05		MAB_0292c	1.91792	22.1122	0.0128547		MAB_0050c	1.94218	16.6389	0.0301749		MAB_0270c	2.73761	305.622	4.65913e-25
MAB_0292c	1.79786	18.527	0.0323334		MAB_1014c	1.16769	123.984	1.99909e-06		MAB_0304	2.45789	46.8238	1.13228e-05		MAB_0498c	1.47581	75.9216	0.00607788		MAB_0304	1.62185	71.8123	0.00193742		MAB_0284c	2.20802	8.87027	0.0427042
MAB_0498c	2.57508	31.007	4.03109e-05		MAB_1015c	1.13722	42.7856	0.00583959		MAB_0658	1.1121	376.898	7.05137e-09		MAB_1017c	1.24219	170.4	5.42214e-05		MAB_0498c	2.12148	80.6306	2.51257e-08		MAB_0304	1.56081	71.5754	0.00229021
MAB_1014c	1.40466	129.109	2.19418e-05		MAB_1016c	1.14904	80.8906	0.000110754		MAB_0926	2.13151	29.1334	3.36293e-05		MAB_1018c	1.20925	167.098	3.78037e-05		MAB_1014c	1.78137	125.466	1.32735e-08		MAB_0498c	1.74501	92.5146	9.65704e-08
MAB_1017c	1.05188	165.344	0.00849078		MAB_1017c	1.13066	134.714	4.03072e-05		MAB_0927	1.20274	32.0107	0.0159316		MAB_1020	1.26237	763.685	3.11093e-07		MAB_1017c	1.12241	152.609	0.000267412		MAB_0602c	1.39215	78.6767	0.00108956
MAB_1018c	1.03047	191.321	0.000419305		MAB_1018c	1.29172	150.456	8.69353e-07		MAB_1014c	1.53973	144.203	2.72342e-08		MAB_1153	1.07541	1525.37	0.00190551		MAB_1018c	1.21692	170.939	0.000108707		MAB_0926	1.65447	563.268	4.85214e-19
MAB_1020	1.07581	922.789	6.71076e-08		MAB_1020	1.16193	799.315	6.67344e-15		MAB_1016c	1.1718	82.558	8.80446e-05		MAB_1536	1.05331	103.05	0.00457255		MAB_1020	1.4614	741.507	2.97716e-10		MAB_0927	1.72762	120.445	7.58298e-08
MAB_1154	1.02359	158.649	0.00177125		MAB_1837c	1.45277	62.2931	2.51849e-05		MAB_1017c	1.21336	149.121	5.7282e-05		MAB_2168	1.05183	57.1573	0.0264605		MAB_1150	1.26493	154.073	0.000110038		MAB_1020	1.02309	846.061	1.32288e-08
MAB_2165	1.05612	163.374	0.00168443		MAB_2165	1.12675	122.567	9.31348e-05		MAB_1018c	1.11214	171.53	5.40459e-05		MAB_2434	1.13903	175.011	0.000789353		MAB_2165	1.17463	144.749	0.000656483		MAB_1338	1.57749	17.5158	0.0470698
MAB_2444c	1.5724	60.8895	8.92634e-05		MAB_2444c	1.26165	70.4081	0.000129322		MAB_1020	1.38392	820.765	2.29669e-15		MAB_2444c	1.12446	198.401	0.00596884		MAB_2434	1.19981	161.621	0.00094121		MAB_1587c	1.14688	318.978	6.22965e-06
MAB_2505c	1.63707	23.4379	0.0158689		MAB_2505c	1.47792	32.1079	0.00724064		MAB_1107c	1.11014	495.895	9.49679e-06		MAB_2505c	3.54203	40.4148	1.33357e-06		MAB_2444c	1.03812	134.178	0.00276778		MAB_2165	1.22715	145.464	2.2026e-05
MAB_2506c	3.17229	9.33403	0.0210507		MAB_2506c	6.40739	7.69227	0.000176869		MAB_1153	1.19276	1477.69	1.05704e-08		MAB_2506c	4.19789	17.6738	5.42214e-05		MAB_2505c	1.08605	33.0685	0.0462452		MAB_2167	1.16481	70.7333	0.00518012
MAB_2529c	2.73116	7.89023	0.049136		MAB_2510c	1.26787	17.5534	0.0334596		MAB_1922	1.0064	385.696	7.3254e-07		MAB_2508	2.18805	36.851	0.000115957		MAB_2506c	3.66612	8.71853	0.0149165		MAB_2168	1.30622	57.0073	0.00317212
MAB_2530c	2.02881	46.7935	4.14242e-05		MAB_2516c	2.57197	6.2845	0.0325749		MAB_2165	1.28342	133.988	5.88573e-05		MAB_2510c	1.90955	36.9221	0.0148134		MAB_2530c	1.60905	44.5785	0.000755448		MAB_2236c	2.00638	22.3148	0.00954613
MAB_2533	2.35143	10.8827	0.0331269		MAB_2517c	4.87327	4.10764	0.00898617		MAB_2168	1.33122	72.8448	3.20458e-05		MAB_2516c	2.17418	23.1289	0.021015		MAB_2533	2.42516	12.9431	0.0162398		MAB_2451c	1.26736	193.465	2.99141e-06
MAB_3253c	1.29341	44.3061	0.0105003		MAB_2518	3.38074	13.6623	0.000190987		MAB_2434	1.05304	152.266	7.66922e-05		MAB_2517c	3.1183	8.96687	0.0300574		MAB_2556c	3.3385	9.99049	0.0165928		MAB_2505c	1.65074	31.9841	0.00448617
MAB_3944	1.15295	479.566	4.44497e-06		MAB_2520c	1.57687	12.7187	0.0250453		MAB_2451c	1.63863	50.3075	2.60103e-05		MAB_2518	2.8925	14.8855	0.00378878		MAB_2584	1.50655	39.6421	0.00263289		MAB_2506c	2.87522	9.09217	0.0224536
MAB_4044c	3.40814	7.91862	0.032121		MAB_2525c	1.86665	11.6736	0.0137759		MAB_2526c	1.18578	22.2678	0.0270685		MAB_2519c	2.29024	23.1947	0.00382398		MAB_2585	1.28039	29.648	0.0333643		MAB_2510c	3.539	21.4502	2.46459e-05
MAB_4270c	1.12367	164.07	6.94654e-05		MAB_2526c	4.48007	29.2424	2.11346e-09		MAB_2530c	1.02559	46.6221	0.00578917		MAB_2520c	4.26689	18.6444	6.88723e-05		MAB_3218	1.36253	324.11	0.000284419		MAB_2516c	3.64988	11.1762	0.00362691
MAB_4526	1.091	255.983	0.000434272		MAB_2527	2.37696	24.4555	2.56028e-05		MAB_2553	1.38535	384.628	6.79898e-10		MAB_2524	1.39435	90.4816	0.000209724		MAB_3639	1.14436	37.8489	0.0345721		MAB_2518	2.50489	9.88043	0.0238324
MAB_4714c	1.00854	919.63	2.19338e-05		MAB_2529c	1.30456	14.3454	0.0426207		MAB_2584	1.00057	38.9642	0.0132142		MAB_2525c	1.49972	22.4594	0.0287854		MAB_4268c	2.18404	31.717	0.000566237		MAB_2525c	2.67621	16.4361	0.00341858
MAB_t5008c	1.62665	26.41	0.0281001		MAB_2530c	1.76387	59.8316	1.47309e-07		MAB_3191	1.17272	24.3294	0.0142368		MAB_2526c	4.89202	26.9257	3.92554e-07		MAB_4525	1.3075	5191.75	6.74394e-07		MAB_2526c	4.50844	17.1191	0.000131827
					MAB_2532	3.25285	12.3037	0.000850005		MAB_3218	1.38244	242.735	7.10091e-07		MAB_2527	2.79351	30.645	0.000103858		MAB_4526	1.30147	719.353	9.97966e-08		MAB_2527	3.05301	18.2997	0.000315273
					MAB_2533	2.94724	17.0652	6.62359e-05		MAB_3900c	1.27553	21.7957	0.0110973		MAB_2528c	3.76032	24.5581	7.53107e-06		MAB_4527	1.24916	119.002	0.000239526		MAB_2528c	1.7713	19.5116	0.0225944
					MAB_2556c	1.33684	19.9151	0.018496		MAB_3926	1.38325	42.3481	0.000394546		MAB_2529c	3.64961	15.905	0.000672995		MAB_4714c	1.14437	1469.17	4.70388e-10		MAB_2529c	2.83016	9.71985	0.0211123
					MAB_2584	1.0652	41.2197	0.00822712		MAB_4000	1.02127	417.733	0.000148931		MAB_2530c	2.59186	79.4421	9.52345e-12		MAB_t5008c	2.0091	29.4172	0.00112913		MAB_2530c	2.09993	56.8333	6.98451e-07
					MAB_2585	1.57102	33.4358	0.000584133		MAB_4549c	1.19511	34.0445	0.0109997		MAB_2532	3.72217	13.9628	0.00162239							MAB_2532	3.54941	10.872	0.00451142
					MAB_3253c	1.44817	61.9785	3.22971e-05		MAB_t5007	2.00614	49.2122	9.49679e-06		MAB_2533	4.23814	19.1457	0.000383164							MAB_2533	8.00503	19.1645	1.16276e-06
					MAB_3254c	1.24852	64.817	0.000456817		MAB_t5008c	2.01658	25.0594	0.00212329		MAB_2556c	3.42657	20.0686	3.82455e-05							MAB_2556c	3.11259	16.2079	0.00109922
					MAB_3585c	1.0515	17.6535	0.0479077		MAB_t5013	1.18725	601.019	2.68709e-05		MAB_2584	2.40168	62.6669	6.06778e-09							MAB_2584	1.75368	38.9733	0.000608117
					MAB_3900c	2.61771	31.1416	1.22935e-07		MAB_t5021	1.31078	27.2929	0.0114017		MAB_2585	2.50121	48.3058	5.42214e-05							MAB_2675	1.34516	67.0262	0.000630505
					MAB_4525	1.06075	2540.33	6.62359e-05							MAB_3075c	1.57836	54.9669	0.0133959							MAB_3018	1.1223	163.635	9.38101e-05
					MAB_4526	1.25095	401.741	7.58782e-13							MAB_3217	1.28007	37.3993	0.0413435							MAB_3217	1.15081	27.0092	0.0490409
					MAB_4527	1.13051	94.1272	6.4698e-05							MAB_3218	1.60523	385.788	0.00177358							MAB_3218	1.8146	273.808	4.05532e-08
															MAB_3282c	1.15539	235.463	0.000132626							MAB_3725c	1.48607	44.9254	0.00373549
															MAB_3725c	1.11317	57.591	0.0413435							MAB_3900c	2.11685	24.3824	0.000952536
															MAB_3900c	1.69737	38.9859	0.000984345							MAB_3925	1.45973	25.0881	0.0169238
															MAB_3925	1.9286	23.7892	0.00251388							MAB_4247	1.36733	35.5621	0.0105009
															MAB_4270c	1.00929	264.53	0.000103858							MAB_4298c	1.00074	84.9853	0.0056723
															MAB_4525	1.17315	5504.18	0.00645678							MAB_4413c	1.0054	50.1643	0.0225944
															MAB_4527	1.15458	125.211	0.001303							MAB_4799c	1.91245	85.3119	1.38603e-06
															MAB_4784	1.18434	56.4152	0.0133959							MAB_t5008c	2.13572	27.1275	0.0021806
															MAB_4904	1.0597	121.812	0.00596884
															MAB_t5008c	1.45366	37.383	0.0458287

## Sheet: Dn pH 5.7
Table S3 (continued): Downregulated genes at pH 5.7 vs pH 7.0 (Log2 FC≤1, padj<0.05)
Mmas WT	log2 FC	Base mean	padj		MmasDphoPR	log2 FC	Base mean	padj		MmasDphoPR + phoPRWT	log2 FC	Base mean	padj		MmasDphoPR + phoPWT	log2 FC	Base mean	padj		MmasDphoPR + phoPRH258Q	log2 FC	Base mean	padj		MmasDphoPR + phoPRT140K	log2 FC	Base mean	padj
MAB_0048	-1.91629	43.9369	0.000461307		MAB_0046	-1.19689	67.2202	0.00191425		MAB_0046	-1.16432	68.6621	0.000330396		MAB_0048	-2.44657	44.0024	6.5683e-08		MAB_0046	-1.01732	46.3133	0.0394778		MAB_0047	-1.01304	43.7083	0.0434725
MAB_0049	-1.87838	75.3623	5.2753e-06		MAB_0048	-2.35117	131.812	1.5661e-16		MAB_0047	-1.27788	62.2373	0.000195959		MAB_0049	-2.27505	65.7453	9.1918e-08		MAB_0048	-2.64573	46.0974	1.66215e-08		MAB_0048	-2.24068	47.9513	7.38845e-06
MAB_0548c	-1.31717	30.6298	0.0211397		MAB_0049	-2.22299	252.344	1.43814e-22		MAB_0048	-2.47743	123.608	1.85515e-17		MAB_0665	-1.75803	65.6213	0.00183502		MAB_0049	-2.15224	91.3177	1.13367e-07		MAB_0049	-2.36382	86.7542	2.06483e-11
MAB_0550	-1.0987	1316.1	1.22237e-05		MAB_0131c	-1.33899	30.7852	0.00724064		MAB_0049	-2.26949	240.53	3.70343e-23		MAB_0666	-2.12205	112.22	1.58023e-07		MAB_0219	-1.04611	321.933	4.50613e-05		MAB_0663	-1.03036	44.5659	0.0219813
MAB_0665	-2.20065	83.4542	4.14462e-09		MAB_0665	-1.93846	242.064	9.34271e-20		MAB_0131c	-1.10746	35.2847	0.00943257		MAB_1161c	-1.76029	132.957	3.1271e-06		MAB_0665	-2.07244	77.7791	2.40464e-08		MAB_0665	-1.71589	74.3802	7.11075e-07
MAB_0666	-1.53085	118.324	9.52343e-05		MAB_0666	-1.97731	353.241	2.15551e-22		MAB_0188c	-1.29162	14.0013	0.0291682		MAB_1162c	-1.62299	118.898	1.89584e-08		MAB_0666	-1.97792	126.442	1.84699e-09		MAB_0666	-1.89347	134.387	9.24021e-09
MAB_0759c	-1.1506	39.8112	0.0379169		MAB_1161c	-1.03309	229.668	1.78034e-06		MAB_0547c	-1.05377	64.4324	0.00277501		MAB_1262	-1.81979	62.3729	0.0127466		MAB_0716c	-1.18158	48.1501	0.0290525		MAB_1146	-1.35827	853.076	1.25573e-13
MAB_1160	-1.03573	92.4365	0.00193502		MAB_1162c	-1.22619	264.982	3.78019e-09		MAB_0548c	-1.09522	25.7161	0.0169573		MAB_2021c	-1.47903	15.7852	0.0430036		MAB_0759c	-1.23324	42.6834	0.036005		MAB_1161c	-1.95041	114.304	2.47222e-11
MAB_1161c	-1.23475	119.453	0.000101989		MAB_1261	-3.42717	30.8358	1.95376e-10		MAB_0550	-1.19508	1917.01	6.22993e-15		MAB_2119c	-1.96407	134.788	3.22131e-08		MAB_1161c	-1.65482	129.404	9.06385e-08		MAB_1162c	-1.57988	117.207	1.22742e-07
MAB_1162c	-1.31968	116.041	1.86527e-05		MAB_1262	-1.75441	118.078	1.62172e-11		MAB_0665	-2.20315	212.439	2.58688e-21		MAB_2120c	-1.26839	51.9126	0.00637124		MAB_1162c	-1.5875	116.929	1.0193e-06		MAB_1261	-1.48778	24.9642	0.0124666
MAB_1261	-2.51624	15.8504	0.00215702		MAB_2119c	-2.06439	228.45	1.3868e-19		MAB_0666	-2.14536	326.518	4.31791e-28		MAB_2121c	-2.30444	26.6893	8.27892e-05		MAB_1262	-1.32302	63.6972	0.0108147		MAB_1262	-1.52849	67.4961	0.000363347
MAB_1262	-2.00238	64.0986	0.00051248		MAB_2120c	-2.23088	92.8052	4.32595e-15		MAB_1041	-1.02145	151.926	3.41783e-05		MAB_2122	-1.69077	118.488	3.14337e-07		MAB_1628c	-1.0207	492.451	2.44011e-08		MAB_2119c	-1.97913	136.301	3.02141e-11
MAB_1263	-1.02651	50.8827	0.0227628		MAB_2121c	-2.35163	79.9149	3.7062e-11		MAB_1075	-1.06187	2627.97	6.0762e-11		MAB_2123	-1.13531	171.737	0.000123207		MAB_1879c	-1.02296	8915.51	0.000112288		MAB_2120c	-1.69155	42.4837	0.000134435
MAB_2119c	-1.45799	126.97	5.2753e-06		MAB_2122	-2.40917	231.074	1.75151e-29		MAB_1161c	-1.12017	253.398	2.07109e-07		MAB_2124	-1.344	139.951	0.000103858		MAB_2119c	-1.85843	132.312	1.32735e-08		MAB_2121c	-1.58368	34.1036	0.00634207
MAB_2120c	-1.51621	49.9501	0.00307942		MAB_2123	-1.34734	235.084	6.98472e-11		MAB_1162c	-1.22527	265.636	2.13555e-07		MAB_2224c	-1.00673	209.069	0.000260445		MAB_2120c	-2.51237	71.5503	6.64488e-08		MAB_2122	-1.41518	91.4407	0.000162247
MAB_2121c	-2.70448	34.3351	1.3621e-07		MAB_2124	-1.37392	178.454	4.7955e-08		MAB_1261	-2.33855	42.822	2.99669e-08		MAB_2225c	-1.30254	257.302	7.61674e-08		MAB_2121c	-1.81589	32.2744	0.000662393		MAB_2123	-1.17879	199.074	1.94121e-05
MAB_2122	-1.38203	130.011	9.21151e-06		MAB_2225c	-1.42827	457.351	3.06769e-15		MAB_1262	-2.39958	115.406	2.70547e-16		MAB_2226c	-1.30202	172.272	6.30448e-07		MAB_2122	-1.34169	111.665	5.73107e-05		MAB_2124	-1.35146	127.336	3.11244e-06
MAB_2226c	-1.20338	231.374	1.41496e-06		MAB_2226c	-1.50539	451.418	3.97846e-15		MAB_1409c	-1.09553	175.354	2.31235e-06		MAB_2227c	-1.39341	264.876	0.000108479		MAB_2124	-1.59721	158.515	1.74908e-07		MAB_2225c	-1.1396	258.059	2.2567e-06
MAB_2227c	-1.19251	280.592	2.67105e-05		MAB_2227c	-1.51	518.783	6.8235e-15		MAB_1440c	-1.11702	742.462	3.03375e-11		MAB_2228c	-1.83367	149.351	3.49754e-07		MAB_2224c	-1.6462	258.474	4.6236e-12		MAB_2226c	-1.44814	203.041	1.97098e-08
MAB_2228c	-1.81489	171.373	1.01771e-10		MAB_2228c	-1.87352	458.985	1.10104e-22		MAB_1846	-1.15305	406.44	2.01955e-06		MAB_2229c	-1.69055	141.477	6.79754e-06		MAB_2225c	-1.6894	283.654	3.41701e-13		MAB_2227c	-1.35881	235.307	1.92149e-07
MAB_2229c	-1.99909	197.406	5.11063e-13		MAB_2229c	-2.06343	495.341	1.34215e-33		MAB_1878c	-1.13342	13451.3	4.61089e-05		MAB_2230c	-1.69846	417.746	6.44355e-05		MAB_2226c	-1.48484	204.364	2.97716e-10		MAB_2228c	-1.80677	151.595	9.8103e-10
MAB_2230c	-1.35811	367.596	1.83334e-06		MAB_2230c	-1.48375	592.564	1.73512e-14		MAB_2119c	-1.47106	221.881	1.78737e-09		MAB_2231c	-1.15243	122.057	0.00663826		MAB_2227c	-1.71127	325.83	3.57814e-11		MAB_2229c	-1.97038	166.882	1.02018e-10
MAB_2231c	-1.57595	103.759	1.26867e-06		MAB_2231c	-1.50289	201.751	2.10427e-11		MAB_2120c	-1.78651	73.4553	1.36715e-08		MAB_2232c	-2.26587	800.308	7.05789e-29		MAB_2228c	-2.2765	186.586	1.21941e-16		MAB_2230c	-1.89433	387.492	1.24434e-11
MAB_2232c	-1.91712	799.553	1.5659e-24		MAB_2232c	-1.94767	1776.15	1.87258e-41		MAB_2121c	-2.70044	58.7936	9.83913e-15		MAB_2233c	-2.1152	279.614	8.57459e-10		MAB_2229c	-2.30773	194.179	3.23361e-18		MAB_2231c	-1.75827	113.483	1.38289e-07
MAB_2233c	-1.80283	275.392	3.76892e-13		MAB_2233c	-2.01277	736.568	4.67879e-23		MAB_2122	-1.80314	212.279	9.94442e-13		MAB_2247c	-1.58282	25.1096	0.0049617		MAB_2230c	-1.84439	508.451	8.74234e-13		MAB_2232c	-2.14306	775.644	1.6069e-26
MAB_2234c	-1.4948	374.607	1.01771e-10		MAB_2234c	-1.93225	774.884	2.73683e-27		MAB_2123	-1.39904	262.716	4.05412e-11		MAB_2248	-1.51506	146.704	3.22131e-08		MAB_2231c	-1.53541	109.405	8.04676e-06		MAB_2233c	-2.24363	288.932	4.29836e-15
MAB_2247c	-1.48254	27.538	0.0401765		MAB_2245	-1.84733	108.478	8.20241e-13		MAB_2124	-1.32164	207.171	4.27646e-09		MAB_2261c	-1.88345	46.6576	0.000147994		MAB_2232c	-2.42273	917.651	9.51689e-45		MAB_2234c	-1.24442	325.255	2.14137e-06
MAB_2248	-1.85286	190.402	2.72082e-12		MAB_2247c	-2.20542	48.6682	4.95197e-09		MAB_2187	-1.07521	1206.34	5.60414e-06		MAB_2263c	-1.11722	202.414	0.00062473		MAB_2233c	-2.28112	320.876	4.73356e-19		MAB_2248	-1.83651	146.06	9.40712e-11
MAB_2249	-1.81025	57.8629	6.06818e-06		MAB_2248	-2.23865	220.644	2.2076e-27		MAB_2224c	-1.08968	324.885	1.04851e-07		MAB_2265c	-1.14417	208.705	0.0143521		MAB_2234c	-1.50966	402.35	3.06304e-10		MAB_2261c	-2.00772	56.6339	3.38089e-07
MAB_2250	-2.05622	31.8093	0.000536419		MAB_2249	-2.31917	104.2	1.73512e-14		MAB_2225c	-1.34122	457.136	7.32865e-15		MAB_2266c	-1.20541	951.49	6.68894e-06		MAB_2247c	-2.30964	28.8782	0.000228059		MAB_2262c	-1.07652	185.826	5.73322e-05
MAB_2261c	-1.34232	52.6391	0.00215702		MAB_2250	-2.88358	63.049	5.88845e-14		MAB_2226c	-1.44123	401.006	3.16071e-13		MAB_2267c	-1.12859	816.275	0.000411685		MAB_2248	-2.00465	179.752	1.34685e-14		MAB_2265c	-1.47633	275.184	1.06075e-07
MAB_2262c	-1.20658	168.136	9.21151e-06		MAB_2261c	-1.77914	112.875	2.3862e-11		MAB_2227c	-1.53282	531.161	2.95035e-15		MAB_2297	-1.43252	18.8649	0.0374927		MAB_2249	-2.37923	60.2722	2.88905e-09		MAB_2266c	-1.37681	1261.41	1.01994e-09
MAB_2263c	-1.0842	239.246	2.80321e-05		MAB_2262c	-1.48269	258.42	4.02503e-13		MAB_2228c	-2.27382	437.453	1.43763e-28		MAB_2489	-1.23373	2230.11	5.08473e-08		MAB_2250	-2.00493	16.5697	0.00969975		MAB_2267c	-1.17209	1066.98	1.04295e-07
MAB_2265c	-1.37423	278.522	1.46459e-07		MAB_2263c	-1.00143	185.603	0.000356778		MAB_2229c	-2.27087	491.329	5.57435e-34		MAB_2616c	-1.01496	66.1715	0.0204819		MAB_2261c	-2.06434	63.2001	6.64488e-08		MAB_2302	-1.04261	156.029	0.000411385
MAB_2266c	-1.33822	1159.72	1.01771e-10		MAB_2264c	-1.14442	320.896	1.79383e-07		MAB_2230c	-1.37231	625.156	6.79898e-10		MAB_3098	-1.55904	1050.79	3.36412e-14		MAB_2262c	-1.23058	177.139	8.27543e-07		MAB_2337	-1.11262	361.823	1.87888e-07
MAB_2267c	-1.35994	984.35	1.43582e-09		MAB_2265c	-1.52848	255.057	1.56876e-12		MAB_2231c	-1.65941	224.083	2.45771e-13		MAB_3100	-1.01165	490.894	2.44127e-05		MAB_2263c	-1.26006	218.422	4.4748e-05		MAB_2339	-1.04108	783.169	1.65945e-07
MAB_3098	-1.63898	585.679	1.31024e-11		MAB_2266c	-1.68578	928.846	2.11874e-24		MAB_2232c	-2.07982	1715.96	1.90334e-40		MAB_3508c	-1.28312	539.969	1.72685e-05		MAB_2264c	-1.00554	340.694	4.62998e-06		MAB_2341	-1.14263	389.1	5.57098e-08
MAB_3716	-2.30532	171.38	4.46204e-17		MAB_2267c	-1.73856	731.78	6.74744e-15		MAB_2233c	-1.90502	688.859	2.2391e-16		MAB_3646c	-1.05752	1933.26	5.40195e-06		MAB_2265c	-1.30444	212.777	3.47089e-06		MAB_3098	-1.15823	929.079	3.01226e-10
MAB_3717	-2.05597	87.8206	4.05842e-09		MAB_2322	-1.00522	1115.63	0.000413946		MAB_2234c	-1.69627	710.046	6.36759e-24		MAB_3716	-1.98055	191.615	1.3742e-12		MAB_2266c	-1.69708	1065.8	4.47972e-13		MAB_3716	-1.99505	191.622	1.88802e-16
MAB_4131	-1.21763	106.018	0.000130576		MAB_2417	-1.86395	20.6327	0.00108219		MAB_2245	-1.41598	97.3452	1.14276e-07		MAB_3717	-1.65411	81.8463	0.00017125		MAB_2267c	-1.76729	1044.73	2.14601e-13		MAB_3717	-1.79226	82.5391	1.45136e-07
MAB_4683c	-1.47579	513.861	3.1444e-06		MAB_2981c	-1.04548	65.119	0.00422205		MAB_2247c	-1.88712	40.604	2.01807e-05		MAB_3902c	-2.66349	287.69	1.07378e-16		MAB_2322	-1.21495	725.904	0.000108707		MAB_3939	-1.04075	46.3108	0.0298467
MAB_4692c	-1.40264	129.075	2.65484e-05		MAB_3098	-1.84769	692.122	6.66433e-21		MAB_2248	-1.83238	220.223	4.90099e-14		MAB_3903	-1.90008	187.084	3.70792e-05		MAB_2489	-1.09518	2467.65	6.79704e-08		MAB_4532c	-1.0857	465.495	4.57393e-06
MAB_t5044c	-1.28077	119.626	0.0136342		MAB_3133c	-1.10354	6846.62	1.0573e-12		MAB_2249	-2.24216	97.5117	1.75066e-15		MAB_3904	-1.0271	170.039	0.00149613		MAB_3098	-1.28775	866.016	9.53432e-10
					MAB_3508c	-1.49478	451.814	5.24517e-15		MAB_2250	-2.62009	49.6929	2.4335e-07		MAB_3937	-1.26377	104.055	0.00149087		MAB_3132c	-1.02172	603.114	2.20539e-07
					MAB_3716	-2.01284	299.902	7.58564e-26		MAB_2261c	-1.59762	91.6798	2.70452e-07		MAB_4083c	-1.07253	181.772	0.0103506		MAB_3133c	-1.2257	3465.66	4.65752e-08
					MAB_3717	-2.00795	132.247	1.04536e-13		MAB_2262c	-1.32035	262.553	8.98693e-10		MAB_4532c	-1.05762	509.945	0.00164191		MAB_3134c	-1.02432	1282.78	3.25303e-08
					MAB_3836c	-1.01346	1616.66	4.15429e-08		MAB_2263c	-1.33131	194.081	6.79898e-10		MAB_4627	-1.08408	198.128	0.0202399		MAB_3354	-1.16468	1773.32	1.8547e-13
					MAB_3903	-1.01306	310.596	1.85742e-07		MAB_2264c	-1.3253	343.643	6.09862e-14		MAB_4683c	-1.15117	677.467	0.000125247		MAB_3716	-2.12483	204.222	1.13452e-18
					MAB_3937	-1.34409	341.962	7.92971e-11		MAB_2265c	-1.86531	287.836	5.09592e-16							MAB_3717	-2.01182	100.196	4.64974e-10
					MAB_4324c	-1.19608	501.395	5.32599e-10		MAB_2266c	-1.77425	1055.98	1.43862e-27							MAB_3836c	-1.13819	999.516	8.50035e-07
					MAB_4495	-1.14521	34.697	0.0142198		MAB_2267c	-1.55066	817.882	1.42387e-18							MAB_3902c	-1.68008	218.523	2.82743e-10
					MAB_4532c	-1.51684	896.452	3.97846e-15		MAB_2269c	-1.37731	33.1864	0.00355019							MAB_3903	-1.63711	225.041	3.2751e-11
					MAB_4683c	-1.5268	676.36	3.97846e-15		MAB_2355c	-1.29932	264.521	1.33979e-08							MAB_3937	-1.64476	146.773	2.05454e-07
					MAB_4706c	-1.1144	108.477	2.12849e-05		MAB_2417	-1.61653	22.8351	0.00141063							MAB_4083c	-1.13746	211.57	0.00177219
					MAB_4783	-1.01307	149.124	0.000129322		MAB_2956	-1.09838	233.847	1.2827e-05							MAB_4131	-1.40494	146.491	6.70746e-06
										MAB_2989	-1.50457	109.82	3.95735e-06							MAB_4532c	-1.21452	370.68	5.5748e-07
										MAB_3024	-1.04875	964.223	4.56934e-08							MAB_4683c	-1.1115	665.764	1.14424e-06
										MAB_3065c	-1.32441	39.278	0.00226499
										MAB_3098	-1.76504	762.908	4.61501e-16
										MAB_3100	-1.18133	990.986	4.13902e-13
										MAB_3133c	-1.02062	8348.26	6.70319e-06
										MAB_3354	-1.13526	3628.84	5.43964e-11
										MAB_3508c	-1.44708	494.587	4.28549e-12
										MAB_3646c	-1.10234	1772.84	1.63451e-11
										MAB_3716	-2.60946	367.557	1.90334e-40
										MAB_3717	-2.22244	134.102	7.63699e-14
										MAB_3902c	-1.02449	262.94	4.05918e-06
										MAB_3903	-1.0815	325.926	9.1583e-09
										MAB_3937	-1.00727	381.495	2.42568e-06
										MAB_4131	-1.48739	192.71	4.29907e-08
										MAB_4324c	-1.49343	454.361	1.6477e-12
										MAB_4532c	-2.06185	908.052	2.21181e-22
										MAB_4678	-1.56195	20.0601	0.00454176
										MAB_4682c	-1.04964	288.295	0.00112605
										MAB_4683c	-1.47382	735.904	1.77736e-20
										MAB_4706c	-1.44995	99.3906	5.31002e-07
